# Supplementary material for: Identification and Characterization of a Potential Antimicrobial Peptide Isolated from Soil Brevibacillus sp. WUL10 and Its Activity against MRSA Pathogens
Source: Trop Med Infect Dis. 2022 Jun 7;7(6):93. doi: 10.3390/tropicalmed7060093 (PMC9228811; doi:10.3390/tropicalmed7060093)
Supplement: Supplementary file 1 [file tropicalmed-07-00093-s001.zip]

Archive with 1 entries (1 files):
- tropicalmed-1721929-supplementary.pdf
